# Supplementary material for: Field-of-view subsampling: A novel ‘exotic marker’ method for absolute abundances, validated by simulation and microfossil case studies
Source: PLoS One. 2025 May 6;20(5):e0320887. doi: 10.1371/journal.pone.0320887 (PMC12054932; doi:10.1371/journal.pone.0320887)
Supplement: S3 Table — Parameters for both of the count methods discussed in this study (linear and FOVS) are provided, including embedded formulae where relevant. Descriptions of formulae and terms follow those outlined in the manuscript or in S1 Table. Blue column headers indicate input parameters; CI = confidence interval; CL = confidence level; FOV = field of view; reg. = registration (samples registered at the Swedish Museum of Natural History); s.d. = standard deviation; t.u. = time units. aIndicates values that are utilised when n<x (i.e., when u^<1). (XLSX) [file pone.0320887.s004.xlsx]

## Sheet: Bonneys Plain-1
Supporting information table 3
Sample & user characteristics					Exotic marker characteristics								Terrestrial organic microfossils (linear method)									Confidence intervals of ct (linear method)																										Terrestrial organic microfossils (FOVS method)
Inputs					Inputs					Outputs			Inputs		Outputs							Inputs					Outputs																					Calibration counts
																																																Inputs
Depth (m)	Sample reg. number	ω : field-of-view transition effort factor	Ȳ2 : sample mass (g)	N2 : number of samples	Lycopodium batch	σ̅ : desired level of error (%)	Ȳ1 : mean Lycopodium spores/tablet	N1 : no. of tablets	s1 : sample s.d. of Y1	s1P : proportional sample s.d. of Ȳ1	sm : s.d. of added markers	Coefficient of variation (%)	x : terrestrial microfossils	n : Lycopodium spores	û : target-to-marker ratio	eL : data collection effort (t.u.)	eL(σ̅) : predicted effort for desired error (t.u.)	Ȳ3* : critical density of x per FOV	Method determination (Ȳ3* vs Ȳ3x)	σL : total standard error	ct : concentration (grains/g)	s2 : s.d. of sample mass	s2 (user-defined)	CL (%)	V̅ : total sample mass (g)	V̅ (user-defined)	CL (percentile point)	Z : s.d. from mean	m̅ : estimate of added Lycopdium spores	sv : s.d. of total sample mass	α	β	(m/V)max	(m/V)min	ûmax	ûmin	log û	slog û	log m/V	slog (m/V)	log limit	log F	F	log CI	slog CI	CImax	CImin	x : terrestrial microfossils	n : Lycopodium spores a
30.33	S090278	2	21.3	1	280521291	10	13761	5	448	0.0325558	1001.76	1.45594	530	4	132.5	566.988	14591	0.379266	FOVS	50.2094	428012	4.61519		95	21.3		0.975	1.95996	68805	4.61519	1.5037	0.0145271	4125.39	2653.43	265.5	88.1671	2.12222	0.239379	3.50924	0.0958288	6.13683	0.505371	3.20163	5.63146	0.257847	1.37034e+06	133686	482
37.86	S090280	2	20.9	1	280521291	10	13761	5	448	0.0325558	1001.76	1.45594	448	8	56	490.373	6374.24	0.61237	FOVS	35.6993	184358	4.57165		95	20.9		0.975	1.95996	68805	4.57165	1.50433	0.0145278	4215.43	2699.64	86.9001	41.2428	1.74819	0.161836	3.51747	0.0967677	5.63523	0.369571	2.34192	5.26566	0.18856	431751	78721	391
102.84	S090287	2	20.3	1	280521291	10	13761	5	448	0.0325558	1001.76	1.45594	343	285	1.20351	669.829	439.632	128.055	Linear	8.14629	4079.18	4.50555		95	20.3		0.975	1.95996	68805	4.50555	1.50529	0.0145287	4357.89	2772.16	1.30633	1.11269	0.0804493	0.0348389	3.53012	0.0982294	3.81485	0.204276	1.60058	3.61057	0.104225	6529.05	2548.57	246
136.47	S090291	2	21.8	1	280521291	10	13761	5	448	0.0325558	1001.76	1.45594	626	4	156.5	661.196	16995.8	0.346515	FOVS	50.1806	493944	4.66905		95	21.8		0.975	1.95996	68805	4.66905	1.50292	0.0145264	4017.97	2597.89	313.5	104.167	2.19451	0.239253	3.49916	0.0946931	6.198	0.50432	3.19389	5.69368	0.257311	1.5776e+06	154653	602
182.15	S090293	2	20.6	1	50220211	10	18407	5	592	0.0321617	1323.75	1.43831	434	32	13.5625	514.044	1761.27	1.4582	FOVS	18.3742	60593.4	4.53872		95	20.6		0.975	1.95996	92035	4.53872	1.50561	0.0143531	5732.34	3658.99	16.5807	11.4516	1.13234	0.0803682	3.65009	0.0974853	5.03005	0.247627	1.76859	4.78243	0.126342	107165	34260.9	271
233.95	S090301	2	21	1	280521291	10	13761	5	448	0.0325558	1001.76	1.45594	387	342	1.13158	794.225	446.929	278.636	Linear	7.56302	3707.54	4.58258		95	21		0.975	1.95996	68805	4.58258	1.50418	0.0145276	4192.56	2687.94	1.2206	1.05212	0.0536849	0.0322539	3.5154	0.0965304	3.76856	0.199478	1.58299	3.56909	0.101776	5868.99	2342.11	178
269.19	S090307	2	21	1	280521291	10	13761	5	448	0.0325558	1001.76	1.45594	513	10	51.3	559.73	5829.99	0.643873	FOVS	31.9627	168081	4.58258		95	21		0.975	1.95996	68805	4.58258	1.50418	0.0145276	4192.56	2687.94	75.2555	38.8557	1.71012	0.143542	3.5154	0.0965304	5.56455	0.339036	2.18291	5.22552	0.172981	366906	76998.4	419
295.61	S090315	2	20	1	50220211	10	18407	5	592	0.0321617	1323.75	1.43831	825	9	91.6667	1009.53	11578.9	0.464282	FOVS	33.5455	421827	4.47214		95	20		0.975	1.95996	92035	4.47214	1.50656	0.014354	5929.21	3758.68	137.75	68.6255	1.96221	0.151302	3.66292	0.0989808	5.9795	0.354367	2.26135	5.62513	0.180803	953897	186538	141
301.18	S029681	2	15.2	1	280521291	10	13761	5	448	0.0325558	1001.76	1.45594	665	6	110.833	733.344	12599.8	0.418143	FOVS	41.0344	501703	3.89872		95	15.2		0.975	1.95996	68805	3.89872	1.51409	0.0145365	6090.12	3600.73	187.642	78.5585	2.04467	0.189068	3.65578	0.114118	6.13328	0.432835	2.70916	5.70045	0.220838	1.35919e+06	185188	320
301.36	S090319	2	21	1	280521291	10	13761	5	448	0.0325558	1001.76	1.45594	1425	109	13.0734	1625.74	1640.36	1.49488	FOVS	10.0439	42834	4.58258		95	21		0.975	1.95996	68805	4.58258	1.50418	0.0145276	4192.56	2687.94	14.5103	11.8878	1.11639	0.0432874	3.5154	0.0965304	4.83914	0.207348	1.61194	4.63179	0.105792	69045.8	26573	466
301.91	S029682	2	16	1	280521291	10	13761	5	448	0.0325558	1001.76	1.45594	549	54	10.1667	636.889	1323.49	1.78183	FOVS	14.336	43719.8	4		95	16		0.975	1.95996	68805	4	1.51262	0.0145353	5735.57	3438.43	11.8453	8.89058	1.00718	0.0623073	3.6335	0.111108	4.89035	0.249673	1.77694	4.64068	0.127386	77687.5	24604	486
305.79	S090327	2	20.4	1	280521291	10	13761	5	448	0.0325558	1001.76	1.45594	4796	9	532.889	5017.53	57064.5	0.180961	FOVS	33.3963	1.79732e+06	4.51664		95	20.4		0.975	1.95996	68805	4.51664	1.50513	0.0145285	4333.5	2759.8	799.583	399.542	2.72664	0.150651	3.52799	0.0979812	6.60685	0.352227	2.25023	6.25463	0.179711	4.04439e+06	798730	677
305.95	S029683	2	16.1	1	280521291	10	13761	5	448	0.0325558	1001.76	1.45594	968	21	46.0952	1061.06	5274.08	0.684822	FOVS	22.1052	196993	4.01248		95	16.1		0.975	1.95996	68805	4.01248	1.51244	0.0145351	5694.05	3419.19	59.1007	37.7493	1.66366	0.0973421	3.63079	0.110749	5.58344	0.288992	1.94532	5.29445	0.147448	383215	101265	403
306.07	S029684	2	17.3	1	280521291	10	13761	5	448	0.0325558	1001.76	1.45594	507	13	39	546.498	4405	0.754864	FOVS	28.126	155110	4.15933		95	17.3		0.975	1.95996	68805	4.15933	1.51031	0.0145333	5237.78	3204.55	54.1591	30.4243	1.59106	0.125225	3.59957	0.106691	5.51308	0.322438	2.10106	5.19064	0.164512	325894	73824.5	574
310.82	S029685	2	15.5	1	280521291	10	13761	5	448	0.0325558	1001.76	1.45594	530	5	106	557.176	11492.2	0.428511	FOVS	44.9554	470537	3.937		95	15.5		0.975	1.95996	68805	3.937	1.51354	0.014536	5952.3	3538.05	192.16	73.0902	2.02531	0.209902	3.64729	0.112961	6.13978	0.467191	2.93218	5.67259	0.238367	1.3797e+06	160474	717
311.04	S029686	2	15.9	1	280521291	10	13761	5	448	0.0325558	1001.76	1.45594	792	8	99	892.451	11512.4	0.444944	FOVS	35.5633	428408	3.98748		95	15.9		0.975	1.95996	68805	3.98748	1.51281	0.0145354	5777.68	3457.89	153.418	73.0107	1.99564	0.161245	3.63622	0.111471	6.01606	0.384202	2.42216	5.63186	0.196025	1.03767e+06	176871	257
348.32	S090335	2	21	1	280521291	10	13761	5	448	0.0325558	1001.76	1.45594	856	6	142.667	949.645	16283.5	0.364329	FOVS	40.9935	467437	4.58258		95	21		0.975	1.95996	68805	4.58258	1.50418	0.0145276	4192.56	2687.94	241.437	101.163	2.15432	0.18889	3.5154	0.0965304	6.08548	0.41576	2.60471	5.66972	0.212126	1.21754e+06	179458	293
649.01	S090340	2	20.2	1	280521291	10	13761	5	448	0.0325558	1001.76	1.45594	467	35	13.3429	528.384	1657.96	1.47436	FOVS	17.5854	45448.3	4.49444		95	20.2		0.975	1.95996	68805	4.49444	1.50545	0.0145288	4382.55	2784.63	16.1572	11.3428	1.12525	0.0768217	3.53227	0.0984796	4.90232	0.244798	1.75711	4.65752	0.124899	79857.4	25865.4	531
Mean															89.8295	989.702	10070.6			29.1011	328562
[truncated: 33 more columns]
